# Supplementary material for: Evolution of heterogeneous perceptual limits and indifference in competitive foraging
Source: PLoS Comput Biol. 2021 Feb 23;17(2):e1008734. doi: 10.1371/journal.pcbi.1008734 (PMC7901736; doi:10.1371/journal.pcbi.1008734)
Supplement: S1 Code — This code contains functions for reproducing Figs 2–6 and S1 Fig, along with all the code used to carry out the analyses in this paper. (R) [file pcbi.1008734.s002.R]

require(viridis)
##Figures

make_all_figures <- function(){
  
make_evolution_fig()
make_two_ratio_evolution_fig()
make_equilibrium_fig_abm()
file.rename('equilibrium_abm.eps', 'equilibrium_abm_one_ratio.eps')
make_two_ratio_equilibrium_fig_abm()
file.rename('equilibrium_abm.eps', 'equilibrium_abm_two_ratio.eps')
make_variable_r_fig()
make_plateau_fig_abm()


  }

make_evolution_fig <- function(ratio=5, alpha = 0.5){
  #Makes Figure 2
  set.seed(100) #Seed set to reproduce results in manuscript - change or remove to allow for random variation
  expected_tau = 0.5*(sqrt(8*alpha+1)-1)
  expected_s = 1/(1+exp(-expected_tau))
  
  setEPS()
  postscript("evolution.eps", width=7.5, height = 2.5)
  layout(matrix(1:4, nrow=1, ncol=4), widths=c(4, 4,4,0.9), heights=c(4,4,4,3))
 
  N = 1000
  generations =3000
  abm_out = evolve_population(N=N, generations = generations,  alpha, ratio=ratio, S= rep(0.5, N), mutation=0.0025)
  abm_out= t(abm_out$H/N)
  
  abm_out[abm_out > 0.06] = 0.065
  
  
  colorBreaks = c(seq(0, 0.06, length.out=100), max(abm_out))
  colorBreaks=sort(unique(colorBreaks))
  colscheme = viridis(length(colorBreaks)-1)                                                                                                                              
  par(mar=c(4,4.1,1.5,0.5))
  image(1:generations, seq(0.5, 1, length.out=100), abm_out, xlab='Generations', ylab = expression(paste('Sensitivity threshold (', tau, ')')), useRaster=T, yaxt='n',breaks = colorBreaks, col=colscheme)
  ypoints = seq(0.5, 1, 0.05)
  logitypoints = logit(ypoints)
  logitypoints = signif(logitypoints, 2)
  axis(2, at=ypoints,labels=logitypoints, col.axis="black", las=1)
  abline(h=expected_s, col='white')
  text(2750, 0.52, 'A', font=2, col='white', cex=1.5)
  
  
  abm_out = evolve_population(N=N, generations = generations,  alpha, ratio=ratio, S= rep(1, N), mutation=0.0025)
  abm_out= t(abm_out$H/N)
  abm_out[abm_out > 0.06] = 0.065
  
  
  colorBreaks = c(seq(0, 0.06, length.out=100), max(abm_out))
  colorBreaks=sort(unique(colorBreaks))
  colscheme = viridis(length(colorBreaks)-1)                                                                                                                              
  par(mar=c(4,4.1,1.5,0.5))
  image(1:generations, seq(0.5, 1, length.out=100), abm_out, xlab='Generations', ylab = expression(paste('Sensitivity threshold (', tau, ')')), useRaster=T, yaxt='n',breaks = colorBreaks, col=colscheme)
  ypoints = seq(0.5, 1, 0.05)
  logitypoints = logit(ypoints)
  logitypoints = signif(logitypoints, 2)
  axis(2, at=ypoints,labels=logitypoints, col.axis="black", las=1)
  abline(h=expected_s, col='white')
  text(2750, 0.52, 'B', font=2, col='white', cex = 1.5)
  
  abm_out = evolve_population(N=N, generations = generations,  alpha, ratio=ratio, S= rep(1, N), mutation=0.0075)
  abm_out= t(abm_out$H/N)
  abm_out[abm_out > 0.06] = 0.065
  
  
  colorBreaks = c(seq(0, 0.06, length.out=100), max(abm_out))
  colorBreaks=sort(unique(colorBreaks))
  colscheme = viridis(length(colorBreaks)-1)                                                                                                                              
  par(mar=c(4,4.1,1.5,0.5))
  image(1:generations, seq(0.5, 1, length.out=100), abm_out, xlab='Generations', ylab = expression(paste('Sensitivity threshold (', tau, ')')), useRaster=T, yaxt='n',breaks = colorBreaks, col=colscheme)
  ypoints = seq(0.5, 1, 0.05)
  logitypoints = logit(ypoints)
  logitypoints = signif(logitypoints, 2)
  axis(2, at=ypoints,labels=logitypoints, col.axis="black", las=1)
  abline(h=expected_s, col='white')
  text(2750, 0.52, 'C', font=2, col='white', cex=1.5)
  
  par(mar=c(4,0,1.5,2.5))
  image.scale(abm_out, breaks = colorBreaks, col=colscheme, add.axis = FALSE, axis.pos = 4)
  axis(4, at=seq(0, 0.06, 0.01), labels= c(seq(0, 0.05, 0.01), '> 0.05'), cex.axis=0.7)
  
  
  
  dev.off()
}

make_two_ratio_evolution_fig <- function(ratio=c(10,2), alpha = 0.5){
 #Makes Figure 4
  set.seed(1000) #Seed set to reproduce results in manuscript - change or remove to allow for random variation
  tmp = get_analytic_results(ratio=ratio, as = alpha)
  expected_s = tmp$x[2:3]
  
  s = seq(0.5, 1, length.out=100)
  N = 1000
  generations =3000
  abm_out = evolve_population(N, generations,  alpha, ratio=ratio, S= rep(0.5, N))
  abm_out= t(abm_out$H/N)
  abm_out[abm_out > 0.06] = 0.065
  setEPS()
  postscript("evolution_two_ratio.eps", width=3.75, height = 3.5)
  layout(matrix(1:2, nrow=1, ncol=2), widths=c(4, 0.9), heights=c(4,3))
  
  colorBreaks = c(seq(0, 0.06, length.out=100), max(abm_out))
  colorBreaks=sort(unique(colorBreaks))
  colscheme = viridis(length(colorBreaks)-1)                                                                                                                              
  par(mar=c(4,4.1,1.5,0.5))
  image(1:generations, seq(0.5, 1, length.out=100), abm_out, xlab='Generations', ylab = expression(paste('Sensitivity threshold (', tau, ')')), useRaster=T, yaxt='n',breaks = colorBreaks, col=colscheme)
  ypoints = seq(0.5, 1, 0.05)
  logitypoints = logit(ypoints)
  logitypoints = signif(logitypoints, 2)
  axis(2, at=ypoints,labels=logitypoints, col.axis="black", las=1)
  abline(h=expected_s[1], col='white')
  abline(h=expected_s[2], col='white')
  
  par(mar=c(4,0,1.5,2.5))
  image.scale(abm_out, breaks = colorBreaks, col=colscheme, add.axis = FALSE, axis.pos = 4)
  axis(4, at=seq(0, 0.06, 0.01), labels= c(seq(0, 0.05, 0.01), '> 0.05'), cex.axis=0.7)
  
  
  
  dev.off()
}

make_two_ratio_equilibrium_fig_abm <- function(ratios1=c(5,2), ratios2=c(10,2), iters =1){
 #Makes Figure 5
  mylist1 = main_script_abm(ratio = ratios1, iters=iters)
  mylist2 = main_script_abm(ratio = ratios2, iters=iters)
  
  make_equilibrium_fig_abm(mylist1=mylist1, mylist2 = mylist2)
  
}

make_equilibrium_fig_abm <- function(ratios=c(2, 5), mylist1 = NULL, mylist2 = NULL, iters=1){
  #Makes Figure 3
  if (is.null(mylist1)){
    mylist1 = main_script_abm(ratio = ratios[1], iters=iters)}
  if (is.null(mylist2)){
    mylist2 = main_script_abm(ratio = ratios[2], iters=iters)
  }
  myrep1 = t(mylist1$Y)
  myrep2 = t(mylist2$Y)
  
  prop_freeride1 = rep(NA, length(mylist1$as))
  prop_freeride2 = rep(NA, length(mylist2$as))
  for (i in 1:length(mylist1$as)){
    prop_freeride1[i] = sum(myrep1[i,mylist1$s>0.88])/sum(myrep1[i, ])
  }
  for (i in 1:length(mylist2$as)){
    prop_freeride2[i] = sum(myrep2[i,mylist2$s>0.88])/sum(myrep2[i, ])
  }
  
  setEPS()
  postscript("equilibrium_abm.eps", width=7.5, height = 2.5)
  layout(matrix(1:4, nrow=1, ncol=4), widths=c(4,4,0.8, 4), heights=c(4,4,3, 4))
  
  myrep1[myrep1 >0.05] = 0.059 #Maximum on scale plotted
  myrep2[myrep2 >0.05] = 0.059
  
  colorBreaks = c(seq(0, 0.06, length.out=100), max(c(max(myrep1), max(myrep2))))
  colorBreaks=sort(unique(colorBreaks))
  colscheme = viridis(length(colorBreaks)-1)
  ypoints = seq(0.5, 1, 0.05)
  logitypoints = logit(ypoints)
  logitypoints = signif(logitypoints, 2)                                                                                                                              
  par(mar=c(4,4.1,1.5,0.5))
  
  image(mylist1$as, mylist1$s, myrep1, xlab = expression(paste('Perception cost (', alpha, ')')), ylab = expression(paste('Sensitivity threshold (', tau, ')')), useRaster=T, breaks = colorBreaks, col=colscheme, yaxt='n')
  axis(2, at=ypoints,labels=logitypoints, col.axis="black", las=1)
  for (ii in 2:dim(mylist1$x)[1]){
  lines(mylist1$as,mylist1$x[ii, ], col='white', lty=2)
    }
  text(0.9*max(mylist1$as), 0.55, 'A', col='white', font=2, cex=1.5)
  
  image(mylist2$as, mylist2$s, myrep2, xlab = expression(paste('Perception cost (', alpha, ')')), ylab = expression(paste('Sensitivity threshold (', tau, ')')), useRaster=T, breaks = colorBreaks, col=colscheme, yaxt='n')
  axis(2, at=ypoints,labels=logitypoints, col.axis="black", las=1)
  for (ii in 2:dim(mylist2$x)[1]){
  lines(mylist2$as,mylist2$x[ii, ], col='white', lty=2)
  }
  text(0.9*max(mylist1$as), 0.55, 'B', col='white', font=2, cex=1.5)
  par(mar=c(4,0,1.5,2.5))
  image.scale(rep_out, breaks = colorBreaks, col=colscheme, add.axis = FALSE, axis.pos = 4)
  axis(4, at=seq(0, 0.06, 0.01), labels= c(seq(0, 0.05, 0.01), '> 0.05'), cex.axis=0.7)
  
  par(mar=c(4,4.1,1.5,0.5))
  plot(mylist1$as, prop_freeride1, bty='l', type='n', xlab = expression(paste('Perception cost (', alpha, ')')), ylab="Proportion uninformed", ylim=c(0,1))
  lines(mylist1$as, prop_freeride1, lty=1, col='black', type = 'p')
  lines(mylist2$as, prop_freeride2, lty=1, col='red', type='p')
  lines(mylist1$as, mylist1$p[1,], col='black', lty=2)
  lines(mylist2$as, mylist2$p[1, ], col='red', lty=2)
  text(0.9*max(mylist1$as), 0.05, 'C', col='black', font=2, cex=1.5)
  
  dev.off()
  
  
}

make_variable_r_fig <- function(){
  #Makes Figure 6
  
  #First perform analytical calculation of expected equilibrium states and occupancy
  as = seq(0,1.5,length.out=500)
  ss = seq(0.5, 1, length.out=100)
  H = matrix(NA, length(ss)-1, length(as))
  r = seq(0.999, 0.501, length.out=100)
  r=r/(1-r)
  
  N = length(r)
  smin = rep(NA, length(as))
  smax = rep(NA, length(as))
  
  for (ii in 1:length(as)){
    print(ii)
    d = rep(NA, N+1)
    p = rep(NA, N+1)
    
    cfn <- function(d){
      return(as[ii]/(1+d))
    }
    d[1] = Inf
    
    sumd = 0
    sump=0
    for (i in 1:N){
      
      f <- function(x){return(x+sumd-2*N*cfn(x))}
      d[i+1] = uniroot(f, c(0, 100), extendInt = 'yes')$root
      sumd = sumd+d[i+1]
      
    }
    s = 1/(1+exp(-d))
    
    
    for (i in 1:(N)){
      g <- function(x){
        return(d[N+2-i]-(1/(1+r[N+1-i]))*(r[N+1-i]/(1-x)-1/x))
      }
      y = uniroot(g, c(1e-9, 1-1e-9), extendInt = 'no')$root
      
      if (y > 0 & y < 0.5*(1-sump)){
        p[N+2-i] = 1-sump-2*y
      }
      else {
        p[N+2-i] = 0
      }
      sump=sump+p[N+2-i]
    }
    
    p[1] = 1-sump
    
    X = sample(s, 100000, replace = T, prob = p)
    H[, ii] = hist(X, ss, plot = F)$counts/100000
    
  }
  
  setEPS()
  postscript("variable_r.eps", width=7.5, height = 2.5)
  layout(matrix(1:4, 1, 4), widths=c(4,4,0.8,4), heights=c(4,4,3, 4))
  par(mar=c(4,4.1,1.5,0.5))
  pfreeridepredicted = H[99, ]
  H[H>0.06] = 0.059
  colorBreaks = c(seq(0, 0.06, length.out=100))
  colorBreaks=sort(unique(colorBreaks))
  colscheme = viridis(length(colorBreaks)-1)
  
  image(as, ss, t(H), col=colscheme, yaxt='n', xlab = expression(paste('Perception cost (', alpha, ')')), ylab = expression(paste('Sensitivity threshold (', tau, ')')), useRaster=T)
  text(0.9*max(as), 0.55, 'A', col='white', font=2, cex=1.5)
  ypoints = seq(0.5, 1, 0.05)
  logitypoints = logit(ypoints)
  logitypoints = signif(logitypoints, 2)
  axis(2, at=ypoints,labels=logitypoints, col.axis="black", las=1)
  
  #Perform ABM on the same set of patch ratios
  rabm = seq(0.501, 0.999, length.out=100)
  rabm = rabm/(1-rabm)
  asabm= seq(0, 1.5, length.out=50)
  abmlist = main_script_abm(as = asabm, ratio=rabm, iters = 1)
  
  Y = abmlist$Y
  pfreerideabm = colSums(Y[80:100, ])
  Y[Y>0.06] =0.059
  
  image(asabm, ss, t(Y), col=colscheme, yaxt='n', xlab = expression(paste('Perception cost (', alpha, ')')), ylab = expression(paste('Sensitivity threshold (', tau, ')')), useRaster=T)
  text(0.9*max(as), 0.55, 'B', col='white', font=2, cex=1.5)
  ypoints = seq(0.5, 1, 0.05)
  logitypoints = logit(ypoints)
  logitypoints = signif(logitypoints, 2)
  axis(2, at=ypoints,labels=logitypoints, col.axis="black", las=1)
  
  par(mar=c(4,0,1.5,2.5))
  image.scale(rep_out, breaks = colorBreaks, col=colscheme, add.axis = FALSE, axis.pos = 4)
  axis(4, at=seq(0, 0.06, 0.01), labels= c(seq(0, 0.05, 0.01), '> 0.05'), cex.axis=0.7)
  
  
  
  par(mar=c(4,4.1,1.5,0.5))
  plot(abmlist$as, pfreerideabm, bty='l',  ylim=c(0,1), xlab = expression(paste('Perception cost (', alpha, ')')), ylab="Proportion uninformed")
  lines(as, pfreeridepredicted)
  text(0.9*max(as), 0.05, 'C', col='black', font=2, cex=1.5)
  
  dev.off()
}

make_plateau_fig_abm <- function(ratio=5, plateaus = c(0.5, 1.5), iters=1){
  #Makes Figure S1
  mylist1 = main_script_abm(ratio = ratio, iters=iters, plateau= plateaus[1])
  mylist2 = main_script_abm(ratio = ratio, iters=iters, plateau= plateaus[2])
  
  myrep1 = t(mylist1$Y)
  myrep2 = t(mylist2$Y)
  
  setEPS()
  postscript("plateau.eps", width=5.2, height = 2.5)
  layout(matrix(1:3, nrow=1, ncol=3), widths=c(4,4,0.8), heights=c(4,4,3))
  
  myrep1[myrep1 >0.05] = 0.059 #Maximum on scale plotted
  myrep2[myrep2 >0.05] = 0.059
  
  colorBreaks = c(seq(0, 0.06, length.out=100), max(c(max(myrep1), max(myrep2))))
  colorBreaks=sort(unique(colorBreaks))
  colscheme = viridis(length(colorBreaks)-1)
  ypoints = seq(0.5, 1, 0.05)
  logitypoints = logit(ypoints)
  logitypoints = signif(logitypoints, 2)                                                                                                                              
  par(mar=c(4,4.1,1.5,0.5))
  
  image(mylist1$as, mylist1$s, myrep1, xlab = expression(paste('Perception cost (', alpha, ')')), ylab = expression(paste('Sensitivity threshold (', tau, ')')), useRaster=T, breaks = colorBreaks, col=colscheme, yaxt='n')
  axis(2, at=ypoints,labels=logitypoints, col.axis="black", las=1)
  for (ii in 2:dim(mylist1$x)[1]){
    lines(mylist1$as,mylist1$x[ii, ], col='white', lty=2)
  }
  abline(h=logistic(plateaus[1]), col='red', lty=2)
  text(0.9*max(mylist1$as), 0.55, 'A', col='white', font=2, cex=1.5)
  
  image(mylist2$as, mylist2$s, myrep2, xlab = expression(paste('Perception cost (', alpha, ')')), ylab = expression(paste('Sensitivity threshold (', tau, ')')), useRaster=T, breaks = colorBreaks, col=colscheme, yaxt='n')
  axis(2, at=ypoints,labels=logitypoints, col.axis="black", las=1)
  for (ii in 2:dim(mylist2$x)[1]){
    lines(mylist2$as,mylist2$x[ii, ], col='white', lty=2)
  }
  abline(h=logistic(plateaus[2]), col='red', lty=2)
  text(0.9*max(mylist1$as), 0.55, 'B', col='white', font=2, cex=1.5)
  par(mar=c(4,0,1.5,2.5))
  image.scale(rep_out, breaks = colorBreaks, col=colscheme, add.axis = FALSE, axis.pos = 4)
  axis(4, at=seq(0, 0.06, 0.01), labels= c(seq(0, 0.05, 0.01), '> 0.05'), cex.axis=0.7)
  
  dev.off()
  
  
}
##Functions and scripts

main_script_abm <- function(as = seq(0, 1.5, length.out=50), ratio=2, iters =1, plateau=NULL){
  #Runs the agent based model across a range of perceptual costs (as), and for a specified patch ratio. Manuscript results show 1 iteration for each perceptual cost, but results can be averaged over more iterations to get smoother looking results.
  set.seed(1000) #Seed set to reproduce results in manuscript - change or remove to allow for random variation
  Npop = 1000
  Gens = 3000
  mutation = 0.0025
  Y = matrix(0, 100, length(as))
  
  for (iter in 1:iters){
    
    for (i in 1:length(as)){
      print(i)
      mylist = evolve_population(Npop, Gens, as[i], ratio=ratio, mutation = mutation, plateau = plateau)
      Y[, i] = Y[, i] + rowSums(mylist$H[, (Gens-100):Gens])/(Npop*100*iters)
      
    }
  }
  
  tmplist = get_analytic_results(ratio=ratio, as = as)
  return(list(s=seq(0.5, 1, length.out=100), as = as, Y =Y, x = tmplist$x, p=tmplist$p, r = tmplist$r))
}

get_analytic_results <-function(ratio, as){
  #Calculates the equilibrium distribution for the dynamical systems model using the cost function specified in the manuscript, for a given resource ratio (or ratios for variable environments) and set of perceptual costs (as)
  ratio = sort(ratio, decreasing = TRUE)
  N = length(ratio)
  sigma<-function(l){1/(1+exp(-l))}
  x = matrix(NA, N+1, length(as))
  p=x
  r = x
  r[1, ] = Inf
  x[1, ] = 1
  
  for (i in 1:length(as)){
    sumrs = 0
    sumps= 0
    j = 0
    while(j < N){
      j = j+1
    f <-function(xin){return(xin + sumrs - 2*N*as[i]*(1/(1+xin)))}
    
    r[j+1, i] = uniroot(f, c(0.0001, 10), extendInt = "yes")$root
    sumrs = sumrs + r[j+1, i]
    x[j+1, i] = sigma(r[j+1, i])

    }
    
    sumps = 0
    while (j > 0){
      g <- function(xin){return((1/(1+ratio[j]))*(ratio[j]/(1-xin) - 1/xin) - r[j+1, i])}
      pabove = uniroot(g, c(0, 1))$root
      p[j+1, i] = max(1-2*pabove - sumps, 0)
      sumps = sumps + p[j+1, i]
      j = j-1
      
    }
    p[1, i] = 1-sumps
    
  }
  x[p <0.001] = NA
  r[p<0.001] = NA
  
  return(list(x=x, p=p, r = r))
}

evolve_population <- function(N, generations, d=0.1, ratio=5, S = 0.5 +0.5*runif(N), mutation=0.0025, ratioprobs=rep(1, length(ratio)), plateau=NULL){
  #Runs the agent based model for N agents, over a given number of generations, for a specified resource ratio(s), with an initial set of strategies S (in logistic space)
  H = matrix(NA, 100, generations)
  histbreaks = seq(0.5,1, 0.005)
  
  for (generation in 1:generations){
    
    
    H[, generation] = hist(S, histbreaks, plot = FALSE)$counts
    
    R = rep(0, N)
    
    nplayed = 0
    
    
    for (game in 1:length(ratio)){
    rg = ratio[game] 
     R = R + play_one_event(A=(1/(rg+1))*N, B=(rg/(rg+1))*N, S)
      nplayed = nplayed + 1
    }
    

    R = R/nplayed
    R = R-d/(1+logit(S))
   
    if (!is.null(plateau)){ 
    R[logit(S) > plateau] = R[logit(S) > plateau]  + d/(1+logit(S[logit(S) > plateau])) - d/(1+plateau)
    }
    
    if (all(R <= 0)){browser()}
    
    R[which(R<0)] = 0
    S = roulette_reproduction(S, R, mutation=mutation)
  }
  
  return(list(S=S, H=H))
}

play_one_event <- function(A=1, B=1, S){
  #Plays the agent based model once for a given set of agents with strategies S and two patches of values A and B
  N = length(S)
  choice = runif(N) > 0.5
  Slogit = logit(S)
  worthSwitching =TRUE
  round = 0
  sumC = sum(choice)
 
  while(worthSwitching == TRUE & round < 1000){
    round =round+1
    RA = A/(N-sumC)
    RB = B/sumC
    RAstar = A/(1+N-sumC)
    RBstar = B/(1+sumC)
    
   
    if (RAstar > RB){
      idxBtoA = which(((RAstar - RB) > Slogit) & (choice==1))
      if (length(idxBtoA)>0){
        idx_tomove = idxBtoA[sample(1:length(idxBtoA), 1, replace = TRUE)]
        choice[idx_tomove] = 0
        sumC = sumC-1
        
      }
      else {
        worthSwitching = FALSE
      }
    }
    else if (RBstar > RA){
      idxAtoB = which(((RBstar - RA) > Slogit) & (choice==0))
      if (length(idxAtoB)>0){
        idx_tomove = idxAtoB[sample(1:length(idxAtoB), 1, replace = TRUE)]
        choice[idx_tomove] = 1
        sumC = sumC+1
      }
      else {
        worthSwitching = FALSE
      }
    }
    
    else {
      worthSwitching = FALSE

    }
    
  }

  R = (choice==0)*A/(sum(choice==0)+1e-9) + (choice==1)*B/(sum(choice==1)+1e-9)
  
  if (sum(is.na(R))>0){browser()}
  return(R)
}

roulette_reproduction <- function(S, R, mutation){
  #reproduce asexually according to fitness R
  
  Snew = sample(S, length(S), replace=TRUE, prob=R)
  
  #mutate
  Snew = Snew+rnorm(length(Snew), 0, mutation) 
  Snew[which(Snew<0.5)] = 0.5
  Snew[which(Snew>0.9999999)]=0.9999999
  return(Snew)
  
}


logistic<-function(x){1/(1+exp(-x))}

logit <- function(x){return(log(x/(1-x)))}

image.scale <- function(z, zlim, col = heat.colors(12),
                        breaks, axis.pos=1, add.axis=TRUE, ...){
  if(!missing(breaks)){
    if(length(breaks) != (length(col)+1)){stop("must have one more break than colour")}
  }
  if(missing(breaks) & !missing(zlim)){
    breaks <- seq(zlim[1], zlim[2], length.out=(length(col)+1)) 
  }
  if(missing(breaks) & missing(zlim)){
    zlim <- range(z, na.rm=TRUE)
    zlim[2] <- zlim[2]+c(zlim[2]-zlim[1])*(1E-3)#adds a bit to the range in both directions
    zlim[1] <- zlim[1]-c(zlim[2]-zlim[1])*(1E-3)
    breaks <- seq(zlim[1], zlim[2], length.out=(length(col)+1))
  }
  poly <- vector(mode="list", length(col))
  for(i in seq(poly)){
    poly[[i]] <- c(breaks[i], breaks[i+1], breaks[i+1], breaks[i])
  }
  if(axis.pos %in% c(1,3)){ylim<-c(0,1); xlim<-range(breaks)}
  if(axis.pos %in% c(2,4)){ylim<-range(breaks); xlim<-c(0,1)}
  plot(1,1,t="n",ylim=ylim, xlim=xlim, axes=FALSE, xlab="", ylab="", xaxs="i", yaxs="i", ...)  
  for(i in seq(poly)){
    if(axis.pos %in% c(1,3)){
      polygon(poly[[i]], c(0,0,1,1), col=col[i], border=NA)
    }
    if(axis.pos %in% c(2,4)){
      polygon(c(0,0,1,1), poly[[i]], col=col[i], border=NA)
    }
  }
  box()
  if(add.axis) {axis(axis.pos)}
}
